# Supplementary material for: A global-local neighborhood search algorithm and tabu search for flexible job shop scheduling problem
Source: PeerJ Comput Sci. 2021 May 27;7:e574. doi: 10.7717/peerj-cs.574 (PMC8176541; doi:10.7717/peerj-cs.574)
Supplement: Supplemental Information 1 — Global-Local Neighborhood Search Algorithm (GLNSA) to solve the Flexible Job Shop Scheduling Problem. Developed in MATLAB R2015a(7.08) [file peerj-cs-07-574-s001.zip]

Archive with 8 entries (7 files):
- GLNSA/
- __MACOSX/._GLNSA
- GLNSA/la31.fjs
- __MACOSX/GLNSA/._la31.fjs
- GLNSA/.DS_Store
- __MACOSX/GLNSA/._.DS_Store
- GLNSA/script_GLNSAOptimization.m
- __MACOSX/GLNSA/._script_GLNSAOptimization.m
