# Supplementary material for: A global-local neighborhood search algorithm and tabu search for flexible job shop scheduling problem
Source: PeerJ Comput Sci. 2021 May 27;7:e574. doi: 10.7717/peerj-cs.574 (PMC8176541; doi:10.7717/peerj-cs.574)
Supplement: Supplemental Information 1 — Global-Local Neighborhood Search Algorithm (GLNSA) to solve the Flexible Job Shop Scheduling Problem. Developed in MATLAB R2015a(7.08) [file peerj-cs-07-574-s001.zip › GLNSA/la31.fjs]

30  10  5.00
10  2   5   21  10  21  2   3   26  8   26  6   1   16  4   16  6   16  7   16  8   16  10  16  4   1   34  3   34  6   34  9   34  6   2   55  3   55  4   55  7   55  8   55  9   55  4   1   52  7   52  9   52  10  52  7   1   95  2   95  3   95  4   95  5   95  6   95  8   95  2   3   71  7   71  6   2   21  5   21  6   21  8   21  9   21  10  21  5   1   53  2   53  8   53  9   53  10  53  
10  1   9   77  6   2   98  5   98  6   98  7   98  9   98  10  98  5   1   42  2   42  3   42  6   42  9   42  3   2   66  5   66  8   66  5   2   31  3   31  5   31  7   31  8   31  3   4   39  8   39  10  39  4   1   77  4   77  7   77  8   77  4   3   79  7   79  9   79  10  79  2   5   55  10  55  5   1   12  2   12  4   12  7   12  10  12  
10  3   3   64  5   64  7   64  6   2   92  3   92  5   92  6   92  7   92  10  92  3   4   34  5   34  6   34  5   2   19  3   19  5   19  7   19  9   19  5   2   62  6   62  7   62  8   62  9   62  4   1   54  6   54  7   54  10  54  6   1   43  2   43  5   43  6   43  7   43  8   43  7   1   83  2   83  5   83  6   83  8   83  9   83  10  83  3   1   79  9   79  10  79  5   1   37  4   37  5   37  6   37  7   37  
10  5   1   93  2   93  3   93  4   93  7   93  7   1   24  2   24  3   24  4   24  5   24  9   24  10  24  6   2   69  3   69  4   69  5   69  6   69  8   69  6   2   38  5   38  6   38  8   38  9   38  10  38  5   1   77  4   77  6   77  7   77  10  77  2   3   87  5   87  2   4   60  5   60  4   1   41  5   41  7   41  10  41  3   2   87  4   87  8   87  7   2   83  3   83  4   83  7   83  8   83  9   83  10  83  
10  4   1   77  3   77  7   77  10  77  5   1   44  2   44  3   44  5   44  8   44  6   3   96  4   96  5   96  6   96  8   96  10  96  3   4   79  6   79  9   79  9   1   75  2   75  4   75  5   75  6   75  7   75  8   75  9   75  10  75  6   1   98  2   98  3   98  5   98  8   98  10  98  4   1   25  4   25  6   25  7   25  7   1   17  3   17  4   17  5   17  6   17  8   17  10  17  4   3   43  4   43  7   43  8   43  6   2   49  3   49  4   49  6   49  7   49  8   49  
10  5   2   76  4   76  6   76  7   76  8   76  3   2   35  3   35  6   35  5   2   28  4   28  6   28  7   28  9   28  4   1   95  2   95  7   95  8   95  6   2   95  3   95  5   95  7   95  8   95  10  95  6   1   61  3   61  5   61  6   61  8   61  9   61  5   2   35  7   35  8   35  9   35  10  35  6   1   7   2   7   6   7   7   7   8   7   10  7   2   4   9   7   9   2   7   10  10  10  
10  4   1   91  2   91  4   91  10  91  4   1   27  4   27  8   27  9   27  3   4   50  6   50  9   50  4   4   16  6   16  9   16  10  16  3   3   28  5   28  6   28  5   1   59  2   59  6   59  7   59  10  59  6   2   52  3   52  5   52  6   52  7   52  10  52  5   1   46  4   46  8   46  9   46  10  46  5   3   59  6   59  8   59  9   59  10  59  3   5   43  8   43  10  43  
10  5   1   45  2   45  4   45  5   45  7   45  5   3   71  6   71  8   71  9   71  10  71  7   3   39  4   39  5   39  6   39  7   39  8   39  9   39  5   1   87  6   87  7   87  8   87  10  87  3   4   14  5   14  9   14  3   2   54  6   54  7   54  4   4   41  5   41  7   41  8   41  4   5   43  6   43  7   43  10  43  4   3   9   5   9   6   9   8   9   5   1   20  3   20  5   20  8   20  9   20  
10  5   1   37  3   37  4   37  5   37  10  37  7   3   26  4   26  5   26  6   26  7   26  8   26  10  26  7   3   33  4   33  5   33  6   33  8   33  9   33  10  33  6   4   42  6   42  7   42  8   42  9   42  10  42  4   1   78  3   78  7   78  8   78  5   1   89  5   89  7   89  8   89  9   89  4   1   8   2   8   4   8   8   8   2   1   66  9   66  3   1   28  2   28  10  28  7   2   33  3   33  4   33  5   33  6   33  9   33  10  33  
10  3   2   74  4   74  8   74  3   1   69  3   69  4   69  6   2   84  3   84  4   84  6   84  8   84  10  84  4   3   27  4   27  6   27  10  27  7   2   81  3   81  4   81  5   81  6   81  8   81  10  81  6   1   45  3   45  4   45  5   45  7   45  8   45  6   3   69  4   69  5   69  6   69  7   69  9   69  5   1   94  3   94  4   94  5   94  6   94  2   4   78  7   78  5   1   96  3   96  5   96  7   96  10  96  
10  4   1   76  3   76  4   76  6   76  4   1   32  6   32  8   32  10  32  5   1   18  5   18  6   18  7   18  9   18  4   1   20  4   20  5   20  9   20  3   3   87  4   87  5   87  3   3   17  5   17  7   17  5   3   25  6   25  7   25  9   25  10  25  6   1   24  2   24  3   24  4   24  5   24  6   24  4   2   31  4   31  6   31  8   31  6   3   81  4   81  5   81  8   81  9   81  10  81  
10  3   8   97  9   97  10  97  5   1   90  5   90  7   90  8   90  9   90  4   5   28  6   28  8   28  9   28  5   1   86  6   86  7   86  8   86  9   86  3   1   58  5   58  8   58  5   1   72  2   72  6   72  8   72  9   72  3   3   23  4   23  7   23  6   3   76  4   76  7   76  8   76  9   76  10  76  5   2   99  4   99  5   99  6   99  8   99  4   1   45  2   45  5   45  8   45  
10  5   1   48  3   48  7   48  9   48  10  48  3   2   27  6   27  10  27  7   2   67  4   67  5   67  6   67  7   67  8   67  9   67  6   3   62  5   62  6   62  8   62  9   62  10  62  8   3   98  4   98  5   98  6   98  7   98  8   98  9   98  10  98  3   1   42  7   42  8   42  6   2   46  3   46  5   46  6   46  8   46  10  46  5   1   27  7   27  8   27  9   27  10  27  3   1   48  4   48  10  48  2   1   17  3   17  
10  7   2   80  5   80  6   80  7   80  8   80  9   80  10  80  1   4   19  4   4   28  6   28  7   28  10  28  5   2   12  4   12  5   12  7   12  9   12  4   5   94  6   94  8   94  10  94  5   2   63  3   63  6   63  7   63  8   63  4   2   98  3   98  8   98  9   98  5   2   50  4   50  6   50  9   50  10  50  7   1   80  2   80  3   80  4   80  6   80  7   80  8   80  4   1   50  2   50  3   50  7   50  
10  5   1   50  3   50  7   50  8   50  9   50  4   1   41  2   41  3   41  7   41  3   3   61  5   61  6   61  5   1   79  3   79  4   79  8   79  9   79  8   1   14  2   14  4   14  5   14  6   14  7   14  8   14  9   14  6   1   72  2   72  3   72  8   72  9   72  10  72  6   3   18  4   18  6   18  7   18  8   18  10  18  2   4   55  8   55  5   2   37  3   37  4   37  6   37  7   37  5   1   75  3   75  6   75  9   75  10  75  
10  4   1   22  8   22  9   22  10  22  5   1   57  2   57  3   57  5   57  6   57  7   1   75  2   75  3   75  4   75  5   75  6   75  9   75  5   3   14  5   14  6   14  7   14  10  14  4   2   65  3   65  7   65  8   65  6   1   96  3   96  4   96  5   96  6   96  10  96  7   2   71  4   71  5   71  6   71  8   71  9   71  10  71  3   1   47  3   47  10  47  8   2   79  3   79  4   79  5   79  7   79  8   79  9   79  10  79  3   7   60  8   60  10  60  
10  4   1   32  2   32  4   32  5   32  6   1   69  2   69  3   69  5   69  6   69  7   69  8   2   44  3   44  4   44  5   44  6   44  7   44  8   44  9   44  7   1   31  2   31  4   31  6   31  7   31  8   31  9   31  7   1   51  2   51  4   51  6   51  7   51  9   51  10  51  5   1   33  2   33  3   33  4   33  6   33  4   1   34  5   34  6   34  7   34  7   1   58  3   58  4   58  5   58  6   58  8   58  9   58  5   1   47  2   47  6   47  7   47  8   47  4   2   58  3   58  7   58  9   58  
10  6   1   66  2   66  4   66  6   66  8   66  9   66  4   4   40  6   40  8   40  9   40  6   2   17  3   17  5   17  7   17  8   17  10  17  4   1   62  4   62  5   62  7   62  2   4   38  10  38  7   1   8   2   8   3   8   4   8   6   8   7   8   8   8   3   1   15  5   15  7   15  8   1   29  2   29  3   29  4   29  5   29  6   29  7   29  9   29  4   2   44  4   44  8   44  10  44  5   1   97  2   97  3   97  5   97  10  97  
10  4   3   50  4   50  6   50  9   50  4   2   58  3   58  7   58  10  58  4   4   21  5   21  7   21  10  21  3   5   63  6   63  8   63  6   2   57  3   57  5   57  6   57  7   57  8   57  4   3   32  6   32  8   32  9   32  4   1   20  6   20  7   20  8   20  3   1   87  3   87  10  87  2   1   57  2   57  4   2   39  8   39  9   39  10  39  
10  3   4   20  5   20  9   20  2   1   67  7   67  6   1   85  2   85  4   85  7   85  8   85  10  85  6   3   90  5   90  6   90  7   90  9   90  10  90  5   2   70  5   70  7   70  8   70  9   70  5   1   84  4   84  5   84  9   84  10  84  5   1   30  2   30  4   30  6   30  9   30  5   1   56  4   56  5   56  6   56  10  56  4   3   61  4   61  5   61  8   61  6   1   15  3   15  4   15  5   15  7   15  10  15  
10  7   1   29  2   29  4   29  5   29  7   29  9   29  10  29  5   1   82  2   82  6   82  7   82  8   82  3   5   18  8   18  10  18  5   1   38  3   38  4   38  7   38  10  38  3   2   21  6   21  8   21  5   2   50  3   50  6   50  7   50  9   50  6   2   23  4   23  5   23  7   23  8   23  9   23  3   3   84  4   84  6   84  4   3   45  5   45  7   45  10  45  3   3   41  4   41  10  41  
10  2   4   54  6   54  3   3   37  9   37  10  37  3   2   62  7   62  8   62  7   1   16  2   16  3   16  4   16  6   16  7   16  9   16  4   1   52  6   52  8   52  9   52  4   1   57  3   57  4   57  9   57  4   3   54  4   54  5   54  6   54  3   3   38  8   38  10  38  7   1   74  2   74  5   74  7   74  8   74  9   74  10  74  6   2   52  4   52  5   52  6   52  7   52  10  52  
10  5   2   79  3   79  5   79  6   79  10  79  5   2   61  3   61  5   61  8   61  9   61  5   2   11  5   11  6   11  9   11  10  11  3   1   81  9   81  10  81  6   2   89  3   89  4   89  6   89  8   89  10  89  7   1   89  3   89  4   89  5   89  7   89  9   89  10  89  5   1   57  2   57  3   57  6   57  7   57  3   2   68  3   68  4   68  6   3   81  4   81  5   81  6   81  9   81  10  81  4   3   30  5   30  9   30  10  30  
10  5   2   24  5   24  8   24  9   24  10  24  4   2   66  5   66  8   66  10  66  3   1   32  5   32  10  32  6   1   33  4   33  6   33  7   33  8   33  9   33  1   9   8   2   3   20  4   20  3   3   84  7   84  9   84  5   1   91  2   91  4   91  6   91  7   91  4   5   55  8   55  9   55  10  55  4   1   20  2   20  6   20  8   20  
10  5   2   54  3   54  4   54  5   54  6   54  7   1   64  2   64  3   64  5   64  6   64  7   64  10  64  8   1   83  2   83  3   83  4   83  7   83  8   83  9   83  10  83  3   1   40  2   40  10  40  4   3   8   6   8   8   8   9   8   4   1   7   2   7   9   7   10  7   6   3   19  4   19  5   19  6   19  7   19  8   19  5   1   56  4   56  5   56  6   56  8   56  4   2   39  3   39  9   39  10  39  6   1   7   2   7   4   7   6   7   8   7   9   7   
10  6   1   6   2   6   3   6   4   6   5   6   7   6   5   5   74  6   74  7   74  8   74  9   74  7   1   63  2   63  3   63  4   63  8   63  9   63  10  63  5   2   64  3   64  4   64  7   64  10  64  5   3   15  4   15  5   15  9   15  10  15  2   5   42  7   42  6   1   98  3   98  7   98  8   98  9   98  10  98  4   5   61  7   61  9   61  10  61  7   2   40  3   40  5   40  6   40  7   40  9   40  10  40  4   4   91  5   91  6   91  9   91  
10  3   2   80  5   80  6   80  3   4   75  7   75  9   75  7   1   26  2   26  3   26  4   26  6   26  7   26  9   26  4   3   87  4   87  8   87  9   87  4   2   22  4   22  7   22  10  22  5   1   39  4   39  5   39  8   39  9   39  5   4   24  5   24  6   24  7   24  9   24  7   2   75  4   75  5   75  6   75  8   75  9   75  10  75  4   3   44  6   44  7   44  10  44  4   3   6   4   6   5   6   6   6   
10  5   1   8   3   8   4   8   6   8   8   8   5   3   79  4   79  5   79  6   79  10  79  7   2   61  3   61  4   61  5   61  6   61  7   61  10  61  3   2   15  5   15  9   15  2   1   12  7   12  4   3   43  7   43  8   43  10  43  3   1   26  4   26  9   26  3   1   22  9   22  10  22  6   1   20  2   20  3   20  7   20  8   20  10  20  7   2   80  4   80  5   80  7   80  8   80  9   80  10  80  
10  3   2   36  5   36  6   36  5   1   63  2   63  6   63  7   63  8   63  6   1   10  2   10  4   10  6   10  8   10  9   10  4   2   22  3   22  5   22  7   22  4   3   96  4   96  9   96  10  96  5   4   40  6   40  7   40  8   40  10  40  3   3   5   6   5   10  5   3   2   18  9   18  10  18  3   2   33  4   33  7   33  5   1   62  3   62  6   62  8   62  9   62  
10  3   3   8   5   8   10  8   1   9   15  6   1   64  2   64  3   64  7   64  9   64  10  64  4   4   95  7   95  8   95  9   95  5   1   96  2   96  3   96  5   96  6   96  3   1   38  3   38  7   38  3   1   18  8   18  10  18  7   2   23  4   23  5   23  7   23  8   23  9   23  10  23  3   3   64  6   64  8   64  6   1   89  5   89  6   89  7   89  8   89  9   89  
